# Supplementary material for: Identification of Mutant Genes and Introgressed Tiger Salamander DNA in the Laboratory Axolotl, Ambystoma mexicanum
Source: Sci Rep. 2017 Jan 31;7:6. doi: 10.1038/s41598-017-00059-1 (PMC5428337; doi:10.1038/s41598-017-00059-1)
Supplement: Supplementary file 2 — Supplementary Table S7 [file 41598_2017_59_MOESM2_ESM.xls]

## Sheet: Sheet1
Supplementary Table S7. List of genetic markers and PCR primers used to screen for tiger salamander sequence in the axolotl genome.
Marker ID	Forward Primer	Reverse Primer		Marker ID	NCBI GI# or Sal-Site Reference Contig	PCR Anneal Temp	A.tigrinum allele frequency
E11E11	CTCTACATACTCTGCCTGGTGATCT	CACTTTGGTTTTAGAGTCACTTCTTG		E11E11	45832389, 45835947; 45805182, 45809185, 51002012	60	-
E11G9	GTGTAAGACGTCAGACTTGTTGTTCT	CATGCAGCTATTTAGTGTTACAGACA		E11G9	45833210; 45808957	60	-
E12A11	ACTGTTCCTTTTTAGGGATTCTCATA	GTAGTGCTCCAAAATAGTCCATGTTA		E12A11	45828547; 50995845	60	-
E12A8	GCACAAGAAGGAATGAAATTCTTTAG	AAAATTGAAGTAGTGAAGGACAGACC		E12A8	45835890, 45838221, 45838259, 45838305, 45838549, 45838691, 45838861, 45838923, 45839571, 45840124, 45840167, 45840673, 45840928, 45841706, 45842488, 45842674, 45842740, 45843119, 45843268, 45843778, 45843846, 45844147, 45844255, 45844302, 45844374, 45844579, 45845305, 45845493; 15951195, 45803825, 45805638, 45805737, 45805770, 45807498, 45808064, 45810511, 45810551, 45810806, 45811584, 45811909,…	60	-
E12C1	GTAACCGTTCATTTTTCTAGGTTCAT	TGCAATTCGATAAAAAGTAATCCATA		E12C1	45830381, 45835030, 45840391; 45804557, 45807153, 45816344, 45816350, 50993429, 50993884, 50994264, 50994330, 50994535, 50995077, 50995471, 50997242, 50998098, 50998555, 51002460, 51002777, 51003810, 51003824, 51003970, 51004806, 51007777, 51008593, 51008781, 51010490, 51010625	60	-
E12C2	ACGTTTTTGAGTTGAACTTTCTTTTT	ATTTTTCCATTTTAAGATTTGGTCAG		E12C2	45817963, 45830555, 45834645, 45838454, 45839558; 15951008, 50994709, 50995410, 50995988, 50998130, 50999056, 51000309, 51002133, 51004152, 51007668	60	-
E12C3	TAACGAAAGATGAAGAAAAACAACTG	CATAATTATTTGTAACCGTTGACGAC		E12C3	45835325; 50994605	60	-
E12C6	AAACTGCAACATAATGAAAGCCTAC	GAGAGTAGAGAGGTATTTAGGCAACC		E12C6	45819793, 45831285; 45808037, 45811495, 45814417, 45815166, 45820864	60	0.0769231
E12E2	GGTAGGAGAACAAGACAGGTTATTTC	GATTTTGTTTCTAACAAGCCTTTCTC		E12E2	45827835, 45831059, 45840344, 45841014, 45841161, 45841996, 45842874, 45843073, 45843646; 15951228, 45805974, 45816425, 45822132	60	-
E12E3	GACTGAGGATCATTTGTTTGTTAATG	GACTTCAGTTTCAAAGTACGTATCCA		E12E3	45828321; 45816529	60	-
E12E6	GAGAGAGATGTACACTCCCAGTATCA	GTCTTACTCaTAtTCGCCACTAGGTC		E12E6	45827956, 45831511, 45834819; 45806771, 51008530	60	0.83
E12G10	ACTTTTCTCTGTGGGTAAGTGAGAAT	TGATATATTTAAGGGAAGACAGGAGG		E12G10	45827842; 45812913, 51004545, 51008211	60	-
E12G12	aCGaGATGACcAACTATAGGAATGAT	GTAGTATCTTCGTCCTCGTGATCTTG		E12G12	45835207, 45845080; 50999579, 51001339, 51010187	60	-
E12G5	CCTATTCCACTGCAAGAGTAGTTACA	TTTGAAAATATTTATTGTACAGGCCA		E12G5	45818797, 45830134, 45837428, 45837839; 50994121, 50994443, 50995459	60	-
E13A11*	TATACAGTTGCAGCCATAGCATAGAC	TTAATTTACTGCTGTGCTCGATATTC		E13A11*	45817840, 45828850; 45808780, 45809970, 45820855	60	-
E13A11*	GCTTTTGTGTTTAATAGGGGAGTAGA	CTTTACAGATAATGGAATGTGGATTG		E13A11*	45817840, 45828850; 45808780, 45809970, 45820855	60	-
E13A12	GTAGAACTTTTTGAGCCTTTTTGTTC	GCAGAGGTGTTTACAAACAGAAGATA		E13A12	45829315; 50995797, 51000023	60	-
E13C10	TAGTGTGATCACTTATGTCCCAAAAC	TACTAACCCCAGCTTTAGTCTCATTT		E13C10	45831720, 45838967, 45843406; 51003793, 51006358	60	-
E13C5	TTTTATTTCCTGAGTTTTTGTTGTTG	AAGTCGATTGGCAAATATAATAAAGG		E13C5	45834090, 45835540; 45803786, 45808002, 51006061	55	-
E13E2	GCATTTTGAGCAGTTATTGTTTTAGT	ACTTAAAATCCCAAGTTCAGAAGCTA		E13E2	45832370; 45813655, 51001505	60	-
E13E6	TCCATGTATAGGGAACATTTTACAGA	GTAAGACCTAGCCACTGACTTCTAGC		E13E6	45835300, 45841814; 51000192	60	-
E13G11	GTATTTCCTTCAATGACCATAGTGTG	GTCAGGGTATAAAAAGGAATGATGTT		E13G11	45831833, 45835643; 51003238	60	-
E13G3	AACACTTTGTGACTCTAAGCATTGTC	ATATTTGTGTAGCACTGTACCTGAGC		E13G3	45830094; 45813129, 50997079	60	-
E13G4	CTACAGGACACATTTAGCAGATCACT	ACATTCAGGTTACCAAGACAAGAAG		E13G4	45833170, 45841858; 51002918, 51003861, 51005897, 51006357	60	-
E13G6	CTATAACCTAACCCCTGCAATTAAAA	AAAACCTGCAAGTTAATAGAAACACC		E13G6	45830147, 45833960; 45805853, 45806394, 50993877, 50994614, 51000549	60	0.791667
E14A1	TTCATTGAACTATTTGCTTCCTTATG	AAGGCTGATGTAAGGAGTTTATGAAT		E14A1	45828380, 45830738, 45839898; 51006160	60	-
E14C12	GATCCATGTTAGCAATATGATGAAAC	TACAAAAATACAAAGGCAAGTGTAGG		E14C12	45829371, 45833587, 45842955; 51007615, 51010800	60	-
E14G10	TGGATTAGAATAAGAGCATTCAACTG	ACTTTCACAACAACTAATTTGCTGAC		E14G10	45835372, 45836112; 45820994, 50998348	60	-
E14G12	TCTGTATTGGAAGACTGCTTTCTTTA	TTCAGACTTTGAATGAACCTTTAACA		E14G12	45834665; 51000256	60	-
E14G7	AATTATATTCCCTTTCCATGTCTGTC	TGCAGAAATATTTACGATTCTAGCAC		E14G7	45831215, 45836887; 45816352, 51001811, 51004277	55	-
E15A11	GGAGTTACTAGAGAGGCTTGTGATTT	CATTTTGGAGACCTTACACTAGACAA		E15A11	45829234, 45840395; 51008006	60	-
E15C10	AGCAATACTTTCTACAGGAAACCAAT	GTCAGTTTCATTAGTACCCGTTTCTT		E15C10	45836008; 50997807, 50999347, 51008144	60	-
E15C8	TATATATGTAATCATCCATTGGCAGC	ATTTTACATGATCTTTGGCATCATAA		E15C8	45832115, 45832122, 45836178, 45838883, 45842171; 51009040	60	-
E15E10	TGAACATTAAGGTTATGTGTTGTGTG	CAGTAGGAACAAGAAACATCAGAAGA		E15E10	45830640, 45841522; 51000435, 51000477	60	-
E15E12	TTTATGACTGTTGCTGTTTCCTATTC	GGGAAGAGATTTATTTACAGAAGCTG		E15E12	45834549; 50993592, 51004448	55	-
E15E9	GAGTTGGTTTCCTACCTGATTTATCT	AATACAGGGCATCTAGAAAGAAAAGA		E15E9	45832827, 45835509; 45810497, 45811575, 50996901	60	-
E15G1	CGTAAAACATTCTCAGCACACTTTAT	TCCTCTGTTCAACTACTGTGAATACC		E15G1	45833156, 45833686, 45840940; 45811563	60	-
E15G4	AGATTCTTGGCTAAATCTGAAGGTTA	CTCACTACAACCTCAAGATGACAGAT		E15G4	45831896; 51008063	60	-
E15G5	TAAACAGGAATGTACAAGGCACTAAC	GATCCTTCTTCATAGAATGTCAACAA		E15G5	45832784; 45816076, 50996705, 51008832, 51009394	60	-
E16C6	GTTTGGAGTCTCCTACCATTGTAACT	CAAGAAGCAGTTTCTGACTGATTTAG		E16C6	45836338; 45816384	60	-
E16C7	GACAGGAGAATGAGTGAGTTACAAAA	AGAAGTGTTTCAACAGCATTATATCG		E16C7	45829390, 45832178; 45803843	60	-
E16E8	AAGCCATTATGTAAGGCTGTTCTACT	TAAGTTGTAGCAAATATTTCAGTGCC		E16E8	45835775; 51003753, 51008252	60	-
E16G10	TTTTATACAGAAGCTGTGAAAATTGG	GGTTTAACACAAAAGTACTCGACAGA		E16G10	45829371, 45833587, 45842955; 51007615, 51010800	60	-
E16G12	GTATTTTATGGGGAAGTGTTTGATCT	AATAAAGGGATTGAGTTGCAGTTATC		E16G12	45829145; 51000106	60	-
E17C12	GTGTGCTCAGTGTCAGTGTGTTATAC	TATCTGCATCATAAATAAAGGCTGAG		E17C12	45830131, 45831544; 51007406	55	-
E17E11	CAAATCAGAATGCTTGGAATAGTACC	TAGTACAGACCATTTTTGCAGTTTTC		E17E11	45806428, 45806833, 45813751; 45827984, 45830222, 45831247, 45832335, 45834301, 45834653, 45835603, 45836914, 45839046, 45841324	60	-
E17E8	GTAGTCATTGATAGCTGTGCCTGTAT	GAATACTGAAATCTGTAGCAGTCCAA		E17E8	45828759, 45834964; 51006604	60	0.166667
E17G11	ATAACGAACACATCTGTTTTTCTCAG	GATATACTCGGGCAGGTACTATATCAA		E17G11	45830788, 45835112; 51001303	60	-
E17G2	ATTTCACTGCAGACTTGTGTATAAGG	TACTGGATAAGAGTATAGATGCGTGC		E17G2	45828548, 45831573, 45832373, 45837006; 50996452, 50998223	60	-
E18A1	TGCCTAATAAACTCACTTCTACCCTT	TCTAATTCACAGAAGAcaATTTCAGG		E18A1	45817792, 45819101, 45819265, 45830087, 45830532, 45832948, 45839352, 45840034, 45841804, 45843091, 45843641; 1871355, 1871357, 45803554, 45804062, 45804449, 45806515, 45806571, 45806645, 45806705, 45806847, 45807003, 45807066, 45807852, 45808616, 45809093, 45809151, 45809472, 45809557, 45809588, 45809716, 45810307, 45810891, 45811014, 45811048, 45811330, 45811564, 45811911, 45812066, 45812663, 4…	60	-
E18A10	ATGAGGACAATGATGTAACTGGATTA	TATCGAAATAGTACATCACCAGCTTC		E18A10	45838141, 45838432, 45839778, 45840204, 45840612, 45840654, 45840986, 45841260, 45841829, 45842128, 45842466, 45842494, 45842602, 45842609, 45842682, 45842843, 45843213, 45843524, 45844128, 45844321, 45844923, 45844954; 45803941, 45804248, 45804764, 45804821, 45804833, 45805095, 45805124, 45805263, 45805746, 45806315, 45806999, 45807228, 45807730, 45808698, 45808864, 45809400, 45809637, 45811246,…	60	-
E18A9*	AGTCGTCGACGGCAAAGTG	TTTGTTCAGTTTTCAACATTTTCTTC		E18A9*	45833364, 45837296, 45837393, 45839295, 45839305, 45840047, 45840584, 45840794, 45842060, 45842067, 45843215, 45843951, 45844754; 45803466, 45803784, 45804006, 45804200, 45804238, 45804263, 45804292, 45804298, 45804474, 45804711, 45805161, 45805283, 45805287, 45805368, 45805732, 45805819, 45805967, 45805975, 45806085, 45806175, 45806248, 45806443, 45806775, 45806805, 45807444, 45807532, 45807647,…	60	0.0833333
E18A9*	ATAGCAAGAAAGATCCCACCAGAA	TCAAGAGATGAAGCAGGAGATTTAAG		E18A9*	45833364, 45837296, 45837393, 45839295, 45839305, 45840047, 45840584, 45840794, 45842060, 45842067, 45843215, 45843951, 45844754; 45803466, 45803784, 45804006, 45804200, 45804238, 45804263, 45804292, 45804298, 45804474, 45804711, 45805161, 45805283, 45805287, 45805368, 45805732, 45805819, 45805967, 45805975, 45806085, 45806175, 45806248, 45806443, 45806775, 45806805, 45807444, 45807532, 45807647,…	60	0.0833333
E18C10	TCATTCGTGGATGTTTTACAGTATTT	AGGTAATACAGTTAGTTGCACACAGC		E18C10	45817482, 45818190, 45818688, 45818710, 45829167, 45829254, 45831384, 45833922, 45837309, 45838129, 45841132, 45841657, 45844867; 15950918, 15951303, 45806419, 45807102, 45807340, 45808733, 45810810, 45812637, 45812782, 45813627, 45814129, 45814415, 45814637, 45816276, 45816364, 45816679, 45816845, 45817027, 45817096, 45820922, 45820930, 45821769, 50995170, 50995229, 50995273, 50995292, 50995884,…	60	-
E18C6	GTTTGAAATCAGGAATACCGATGA	GTTATTAGAGGCACTCTTGAAAAAGG		E18C6	45818358, 45819476, 45828391, 45840205; 15951139, 45807795, 45816987	60	-
E18E2	TGCTTACAGTTTGAATACAATGAACA	GATCGTAAAAGGATGTTAACGAATTT		E18E2	45833651, 45835206, 45835346; 51003434, 51003664, 51005040, 51005072, 51006156, 51007091, 51007347, 51008337, 51010871	60	-
E18G2	GATGTAATATTGTGTCAACTCGAACC	AATGCACAAATAAAACCAGTTCATAA		E18G2	45817573, 45818869, 45818948, 45830063, 45830218, 45838204, 45838408, 45838451, 45838493, 45839000, 45839308, 45841049, 45842037, 45842729, 45842926, 45843054, 45843210, 45843426, 45843559, 45843665, 45843825, 45843953, 45844505, 45845389; 15950992, 15951117, 15951153, 15951225, 45803569, 45803718, 45803745, 45803973, 45804122, 45804249, 45804744, 45805023, 45805041, 45805047, 45805080, 45805134,…	60	-
E19C9	CTTTATAACTAGGCCATCCAAATGTT	ATAAGTCATGATATAGTGGCATCCAA		E19C9	45820087, 45830505, 45830856, 45831640, 45833859, 45844625; 15951211, 45805687, 45805766, 45812407, 45813825, 45814708, 45815509, 45820568, 45820776, 45822031, 45822066	55	0.541667
E19E5	GGTGTAATTTTAGCATCCTTCATTTT	ATAACACATGCATACCAATATCGTCT		E19E5	45833771, 45835938, 45836610, 45841899, 45844475; 45806595, 45811805, 45815928, 45816915, 50995548, 50999750, 51000973	55	-
E19E8	AATGTTTTGTGCACATTGTTTTTAAT	TTACAAACTGGTTAAGCTAGACATGC		E19E8	45828027, 45830190, 45830442, 45831882, 45834473, 45836639, 45843134, 45844593, 45844989; 45807064, 45808956, 45808972, 45808978, 45809174, 45814187, 45814797, 45814924, 45816429, 51003471, 51004273, 51005904, 51006078, 51006800, 51007765, 51007940, 51008479, 51008636, 51008801, 51009238, 51009720, 51010760	55	-
E19G3	GAGTTAAACCTTGGTTGTGTGTCTAA	GCGTAATGCAGTAACAGAATACATTT		E19G3	45832234, 45836042; 45806021, 45813161, 50996885, 51001636	55	-
E21A5	CCATACAGTTTGGAAACTACAAGAAA	AATACATCCTAATTCTGTTTGGAAGC		E21A5	45830338, 45831820, 45832909, 45833779, 45839604, 45839984, 45840581, 45841077, 45842702, 45843231; 15951123, 15951591, 45809554, 51004114, 51004834, 51004982, 51005786, 51007425, 51010273	55	-
E21G10	GTGAACCTCAAGGATAACATCTACTG	AAATCATCCATGCAGTGTTAATAAAG		E21G10	45829119, 45831317, 45832912, 45833537, 45838031; 45804453, 45804482, 45810052, 45811567, 45812846, 45813296, 45814746	55	-
E21G12	AGAAAGGCCTCAAGAATGTGTTT	AAACAGTCGGACATTAGTCTGTTATG		E21G12	45818823, 45828861, 45829930, 45830332, 45831196, 45831806, 45834602, 45837542, 45838060, 45842133, 45842237, 45842483, 45843341, 45843874, 45844555; 45803695, 45808568, 45808588, 45809856, 45811790, 45813014, 45821920, 50994714, 50998312, 51000376, 51002026, 51003529, 51007748, 51010849	55	-
E21G9*	ATGTCACTCTAGTGTGCAAACCTC	GAGTTAAGCGAGGAAAATACCAGTAG		E21G9*	45827980, 45828635, 45830188, 45832029, 45832976, 45839586; 15951428	55	-
E21G9*	GTGGTGATCTTTCCCTACTTCTAGTG	GGAGAAGTAAACAAATGCATGAAAAT		E21G9*	45827980, 45828635, 45830188, 45832029, 45832976, 45839586; 15951428	55	-
E22C3	AACTAACCGAGAAACAGCAACAG	AATGTAGGACTAACCAGTCAAGGATT		E22C3	45836043	60	-
E24A11	GGAGTAAGATCCAGCAAGAGATAGAA	ATCTTGTTCAATAGGCTTAGACTTGG		E24A11	45831468, 45833851, 45836402; 51002487	55	-
E24A12*	TACTACTGTCCTCACAACACATGAAC	AAACAGCTGCAGATATGTTAAACAAG		E24A12*	45834921; 51007919	60	0.708333
E24A12*	GACTAAGAGTGAAAGTCCCTCATTTC	AAACAGCTGCAGATATGTTAAACAAG		E24A12*	45834921; 51007919	60	0.708333
E24C11	CTATTTCAATCACGAGAACGAGACT	AAAAGTTCTAGGGTTCAAAGGCTTAT		E24C11	45818287, 45827828, 45829663, 45832035, 45838038	55	-
E24E1	CTGTAGACCACTGCTCCAGAATAC	AAATTGGTGTTCCTTTTGACTTCTT		E24E1	45830329; 45806561, 45810601	55	0.208333
E24E10	GTCAAAAGTAAACCTACAAAGCTTCC	AATAACCACTTTAAGCAGAACCAAGT		E24E10	45830790, 45833177; 45812180	55	-
E24E2	GAGCGTACAGTAGCAGAAACTATAGAAA	CTTCTCCCAAAGTCTGAACAAAG		E24E2	45829278; 51009960	60	-
E24E3	CTTTTCACGAGAAATATAAGGCTCAG	GATATTATGGCAGGGTCAGGTTTAT		E24E3	45834430, 45835952; 51005896	55	-
E24E4	CGAAGAGCTGTTCCGAGAGT	AGAATCCCATGCTTCAATGC		E24E4	45817363, 45818178, 45818385, 45818730, 45828032, 45830710, 45831755, 45834740, 45843989; 15951530, 45809617, 45811995, 50993516, 50996904, 50997022, 51001733, 51007805, 51007992, 51008746	60	-
E24E9	AACTGCTGCTAAGACTGCAAATC	GGAATAATCAACACAACTAGTCTCCA		E24E9	45832259	55	-
E24G11	CTCCAACTTTTGATTTCAGTGTAAAA	AGGATTAAACATAAAACATTTAGCCG		E24G11	45828092, 45832820, 45838176, 45839397; 50994155, 50994408, 51000455	55	-
E24G3	AAGATGCAGTGCTGTCAAAATATCTA	CAGCCCTACATAAAACCACCAATA		E24G3	45833192; 51000430	60	-
E24G9	ATCTCTATCCCTTCTAATACCCGC	GATAGACAGACTTTACATTCCTGCAC		E24G9	45828731	60	-
E15A4	TTTGGTTTTATGTTTGATGCTAAGAG	CGTATAAAACAGTAAGCAGTGCATTT		E15A4	Mex_Nohits_66_Contig_1	55	0.0416667
E35G8	GTTGTTCCTTAAGAGCGGTACTATG	GTTGTTCTCTTCAGCTTTAACTTCCT		E35G8	contig81485	55	0.916667
E44E2	GACAAACATTTCCTGTTTTCTTTACA	ATCATTCAAGCAGTTTAAATATGCAG		E44E2	contig16808	55	0.416667
E49E7	GAACAGGAGAGGAGAAGACTTCATAA	GTGAGTGAAAGCAAGAGGTAGTAGTG		E49E7	contig92932	60	0.0833333
E47E12	GAACTATGGGTGTTTTACACTGTTTG	GAAACCTACAATAAAAGCCATACCAT		E47E12	contig66464	55	0.5
E45A6	ACTCTCCCTGCAAGGTGTATTG	AAATGATAAAGCAACCCTTTGATAAC		E45A6	contig88180	55	1
E50G6	ACTGGACTCTATGTAGACTCAGCCC	ATCCTGCAATATCATATACCCATTTT		E50G6	Mex_NM_152441_Contig_1	55	0.916667
E24A9	TATGATGCGAAAGTCAAGAAATAGAC	TGGGTTTGTAGGACTTATCCTCTACT		E24A9	contig02060	55	0.0416667
E16E11	TTGAGTTTTTGACACCAGACCTATAC	GCTCAAAAGACACAATTTAGTTGGTA		E16E11	contig06178	60	0.583333
GPHN	CAGCATTCATGTGGAAATTATTAAAG	ACTAAATCACCTCCTCTGACTGACAT		GPHN	contig04374	60	0.666667
E42A7	AGCAATATGAAACTCTCACAAACAAC	ACCAGATTCCTTGACCTATATCATTC		E42A7	contig03037	55	0.125
EDN3	CAAATATTCGCAAGCCAAATAAACT	TATCACTTGTGCTGGCAACATC		EDN3	contig84612	60	-
E41G12	AAAAGTAATGAAGACTGTGACCCAAT	CTAGGGTGTTAACAGTTAGACGATACC		E41G12	contig45884	60	0.25
E13E3	TGTAAGGTCTGTGCTTAGAAACAATC	AAATATTCCTCTGAATTGTACAAGGG		E13E3	contig65856	55	-
E41G6	TTTAAATGGGTTATTTTTAGCAGAGG	TTTTAAGTGAAGAAACCAGTGAAATG		E41G6	contig122052	55	-
E16A10	AAGCAGATAAGACTAGGGCACAGTTA	CACAGCTTGGAGTTTCAAATAAATAA		E16A10	contig46008	60	-
E49C4	GCAGTGTTTTTATCAGAGCGTATTTA	TAGACAAAAAGCACATCCCTATACTG		E49C4	contig28021	60	0.0416667
E17A3	AAACTCCCAAAGTAGAAGTGACAAGT	ATTTCTTCAAATGACtGGTTCTTTTT		E17A3	contig77177	55	-
E14C2	ACAGATTTCCGTTATTGTTTTATGCT	GATCTACCCTACATTTCCATCACAC		E14C2	contig85694	60	-
E17G1	AAGAAAGAAGTTGTAGAAGAACCAGC	CAGATATAAAGCACATCCTCTACGAA		E17G1	contig79445	55	-
E48A9	TGAAAAAGGATTCATTCTAGGAAGTC	TCAGTCTAAGCTTTTTCAAAGTGATG		E48A9	contig89995	55	-
Tyr	CTTACTCCTGGAAGCAGAAGACTATC	GTTGCTAGTTAGTTCCCCTTGAATC		Tyr	contig53660	60	0.25
E18A2	ACAATGCTCTCAATGATATCACCTC	AGTTGTGTTGTTTTTAGATTGGACAG		E18A2	contig80899	55	-
E19C2*	CATCCGGGATAATCACTTATATTGAG	GtTAAGATGGCAATGTGATAATGATG		E19C2*	contig125290	55	-
E19C2*	CTTAACTACGTGATGATGGAACCTAA	aAAATTGTTTCTCGTACTTCACACTG		E19C2*	contig125290	55	-
E18C9	GGAGTACCAGCAGTACCAGGAT	ATCTGATTGAGTTACCCCAAAATAAT		E18C9	contig42210	60	-
E46C3	CTGAACTGGGTCCAGTACCACT	ATTTCTGGACTTTGTTCTATTTTCCC		E46C3	contig75773	60	-
E33G8	AGAGAATTCAGAAGGCTATGAACTTG	GCCTTAGAAGTGGTCGTTAGAAATC		E33G8	contig122400	60	-
E48G5	GGAAAATGGAGAGAAGCTTATAGATG	GTACAGATCTGCAACCTAAACGTAAA		E48G5	contig07231	60	-
NM17510	GAGGAGATTTCACATTATGCTATTGA	AAAAGTGGACCATAAATCTCCAGTAG		NM17510	contig03761	55	-
E24E5	CTATATAGCTCCCAAGAAGGTGGAG	GTTTTCGATACAAAGTGCTCAGGT		E24E5	contig02214	60	-
E50G3	TTACACGATGATGATAAAAACAATGA	ACTTTAAGGGGTCTTAAACTGAAGC		E50G3	contig61460	55	-
E12G4	TTGTAGTTAATCATCGTTCTGTTTCC	ATGGGTTATTGAGATAGGAGTACCAG		E12G4	contig23543	60	-
E42E9	GAATCTAAAGAAGCAATGCATAAACA	CAGACAGCTACATAGAGCATTACTCC		E42E9	contig104519	55	-
E45A9	ACTGTAGACTGAAAATGGAGTTTGTG	TCAAAAGGCAATTCTATTTTTATGTG		E45A9	contig09405	55	-
E17G6	AAAAGCGAGCAAATAAAAATAGGTTA	CACTGACAGCAGAGGAGTAATTAAAG		E17G6	contig64428	60	-
E15C9	TCGTATCCAAGTAATAACTGATCTGC	TTCACTGTAGAATTCACATACACCAA		E15C9	contig67811	55	-
E12E7	AGTGTCCACTAGGTACTCTGGAGTTT	AGTGAGGCATGTAAAGTACAcAAAAA		E12E7	contig21058	60	-
E53A9	TCACTGATCTTTCTTCTGCTCTAAAA	TTGTCATAAAAGCATGTGACTCATTA		E53A9	contig02895	60	-
E15E11	TAACATTTAGCCTGTTAGTGATTTGC	CCCTTTGATTGTAAGACCAGTAAAAT		E15E11	contig39739	55	-
NM058242	AAGGAAAGCACAAATTATCCAAAC	CAAAATCATTTGTCTCAAATACCATC		NM058242	Mex_NM_058242_Contig_83_2	60	-
E51A7	AGCAGAAACTTTACAGCAAGATGAT	GTATACAGCTCAGGATGTTTCACAG		E51A7	contig07943	60	-
E49A8	TTACCAAGAAATTTAAATGGGACTTC	GTGTCAATCACAAGGCTTTTAAGATA		E49A8	contig04181	55	-
E47C10	CCATTAGTACAGAGAACGTCAGAAAA	GAGGAGAGGAGTAGTTTAAGGGATTT		E47C10	contig84215	60	-
E34E10	TGTTCTCTCTTGCGTACTTATTCTGT	TTATTATCTTTTGCTGGACTTGTGTC		E34E10	contig75677	60	-
E18G11*	AAGTCTTTAGTGGCAAGAATCCAAT	TCAGTGTTCTTTCGCTTTAGTTCTTA		E18G11*	contig77454	55	-
E18G11*	TACTGAGTCATGTACAGAGTGGCTG	AAGACTTATGCTCAGTGAATTCGATA		E18G11*	contig77454	60	-
E12G11	ATATTGTGTTCTGTTAATGCCATCAT	CTAGTGGAACAAGGCTATCTACATCA		E12G11	contig11367	60	-
E36E11	AGACTAGAATCTTCTCTCAGCCTGTC	AGAACCTCTTAAGATAAAAAGGAGGC		E36E11	Mex_NM_173201_Contig_1	55	0.0416667
RAX	AGACTATTTCAAAGCCTGGCATAC	TGACTGCAGAgTAACCCAAAAatA		RAX	contig15296	60	-
E33G7	GGTGAAATTAGTGAATTGTATGTTGC	AAACCATTCAGATGCTTTCTGTACTA		E33G7	contig104053	60	-
E19E1	ATACTATTGTTTCATTCCTAACCCCC	AATCATTGCATGTTATTCTGTTCACT		E19E1	contig125993	55	-
E18G3	TGATGAAAATGAGGAAGAGTCTAATG	CTCACAAAACAAATAGTGCTCAAAAT		E18G3	contig79051	60	-
E52A11	CCAAAAGACAAGAAAGAGGAGTAAAG	CCAACAGTACTTTCAGACAGATGC		E52A11	contig01565	60	-
E49A3	TTATTCCTTGTCTGAACTAAAGTTGG	AGTGCAGCTATCTAATTTAAGGCAAT		E49A3	contig10682	55	-
E24A7*	AAGGTATTTCTAGCCCTCCTACAAGT	TATTTTTCACAATCAAGAATCTTTGC		E24A7*	contig39154	55	-
E24A7*	TTATTTTAGAGACAGCGGTACACAGT	TATTTTTCACAATCAAGAATCTTTGC		E24A7*	contig39154	55	-
E52E10	GAAAGATATTACTGGTGGGTTAATGG	TAGATCTAAAGATGGGCCAAGTAAGT		E52E10	contig00931	60	0.0416667
E50E3	GCGAAAGAATAAGAAATGAAGAGACT	GAAGAATATAACTATGCCTTTCTGCC		E50E3	contig00525	60	-
E49G8	CATCTAAGGTTTATGGTAACATCCG	GATTTATTATGATGTCAGTTGCACAG		E49G8	contig62328	55	-
E15C12	TAACATACATTATTTTTGTGGTGCAA	ATTACTACACAAAAGTTGAGCACCAG		E15C12	contig60769	60	-
E46G10	ATTGTGGACAGAATGTATATCACAGC	CCTTTGAGGAACTTTCAACTTTAGTC		E46G10	contig21750	60	-
E53A7	TACTTTATCCATGTGGTCAAGAAGAC	TGTTCGTCCTCTATTCTGATAAGCTA		E53A7	contig78049	60	-
E27C8	CAAGGCAAAGTCAAGAAGTAGGG	TAAATCAGATAAGTGCCAGTACCAAG		E27C8	contig109608	55	-
E27A8	TACTCCCTCCAACAGCTCGAA	GGAGAGAGTATTTCTGAAGCTTGTAA		E27A8	contig80019	55	-
E42G2	TCTTCTGCTTAAGAAACAAAATGAAA	AACTGCAGCAATTAATAGTGAAAATG		E42G2	contig51941	55	0.04
E34A7	AACTAAATTTGCACATCGTATGTTTC	AATGAAATACAAAAACAGTCACTTGC		E34A7	contig79117	60	0.0833333
E16A6	TTTACGTACACATTTTAATGGAATTGA	AAAGAATTTCACAGTACCAAGAAGGT		E16A6	contig09040	60	-
E15G7	CTCTTAAACAGGAGACACACTTGAAC	GTCCTCATCACCCAATTCTATTCTAT		E15G7	contig76791	60	-
E33C1	ATACGCAGTGGCTATGAAGTTATGTA	GATAAATTACACCATGCAAGACAAAT		E33C1	contig79030	60	-
E24G10	GGTTTCATCAAATGTTTCTTCTGA	GGGAGCCTGAAAAAGTAAGAATTT		E24G10	contig61365	55	-
E18E12	CCATCAACAGAACTTTAAAGAGACAG	CACAATCTTTCCTTAGAAGACAACAA		E18E12	contig64768	60	-
E51A8	TTTATTGTCGTAAAGCAGAATAGGTG	CTTCTAGTACAGCAAACACGACTTTC		E51A8	contig32021	60	-
E46E6	AAGACATTGAGACATTTTACAACACC	AATGTACAAGTTTAGCACCACTTCTG		E46E6	contig81230	60	-
E14E4	CGACTCTATCAACATGAGTTTCAAAT	CACAGGAGTGTAATCAAGTAGTGGTT		E14E4	contig40805	60	-
E44C12	GAACTTCTGTGAAACACCATATGACT	TCCAAGCTGAATAGTTCTTCCTTTAT		E44C12	contig67935	55	-
E41G7	GTCCTGTCAAGAAACCTAAACTGC	TTATGCTAGTAATGGGGGAAAAATAC		E41G7	contig01372	55	-
E53A12	AGACAGTCTTAAACCCGGTAACTATG	AACTCCAGTTACATTCAGTCTCCTTT		E53A12	contig93589	60	-
E52A7	CAACCTGAAGGAGGAGCAAC	TAAGGCACTGAAGGTGGGTG		E52A7	contig114660	60	-
E35E9	CTTTATCTAAGATGTGTCCTGAGGGT	TACAGATACTTCCCTGTTCTTCACAC		E35E9	contig86387	60	-
E52A1	GTGGACAGTGACAAAGACTCCTAAT	GAGCTGAAAGACAATATGCTAGTGC		E52A1	contig20761	60	-
E17C10	GTCTGAACTGTAGCAAAACAGACTTC	TATAACAGTAGGACCAAGTGATCTGG		E17C10	contig70228	60	-
E52E3	TAAAGGAGTGAAGTATATGACCAAGG	TAAAGGGAACAGTACAATAGGCACA		E52E3	contig81359	60	-
E51E11	TTGTAATGGATTAACCTGGAGTCATA	CAAGCTCTCAATGTACACTTCTTCTC		E51E11	contig28568	55	-
E49G6	ATACAAATAACATCCACGCAGAAATA	AAATATGTTACAGTACTTGGCGTCTG		E49G6	contig78094	55	-
E36G10	CACTTTCATAACCAGACTTGGAATTA	ACGAATAATGACAAAGCAATAAACAA		E36G10	Mex_NM_020444_Contig_4	60	-
E33C6	TTATATAGGTTGTGAAAAGGAAAGGG	TCTTCGTTTTTATGTCCAGTGTAAAG		E33C6	contig03854	60	-
E13G10	TTCCCACACTTTTGTATTTAATGAAG	GAAAAGGATGTGGATGTATTTGTTTA		E13G10	contig39745	55	-
E50E11	GTGTTTCGAACTCCTTATTTCTCATT	ATGGGTATTTTCCTCTTTCCTAAACT		E50E11	contig39738	60	-
E48G4	CTACCTTCTTCTTAGAACTGCCTCAG	ACTACAGTCCTATGAAACATGGTCAC		E48G4	contig02345	60	-
E45C4	AGCTGGAAGACAATATCAAATGTATG	CGTTTGGATTCATTTCTCTCTTTATT		E45C4	contig112895	55	-
E45A3	ACTATGTGACAAACTGAGAAAACAGC	AAGACATATAGCACAAACACATCACA		E45A3	contig14431	55	-
E44E3	GACAGGGACCTGTGTAACGACT	ATCAAGTCAAATAGAAGAAGTGGGAT		E44E3	Mex_NM_005672_Contig_9	60	-
*Two sets of primer pairs were designed for the same marker				*Two sets of primer pairs were designed for the same marker
loci that were diagnostic/positive for tiger salamander DNA appear in Bold				loci that were diagnostic/positive for tiger salamander DNA appear in Bold
